# Supplementary material for: Molecular Characterization of Choroideremia-Associated Deletions Reveals an Unexpected Regulation of CHM Gene Transcription
Source: Genes (Basel). 2021 Jul 22;12(8):1111. doi: 10.3390/genes12081111 (PMC8392058; doi:10.3390/genes12081111)
Supplement: Supplementary file 1 [file genes-12-01111-s001.zip]

Archive with 1 entries (1 files):
- genes-1280905-supplementary.pdf
